# Supplementary material for: Construction and Mechanism Exploration of Highly Efficient System for Bacterial Ghosts Preparation Based on Engineered Phage ID52 Lysis Protein E
Source: Vaccines (Basel). 2024 Apr 28;12(5):472. doi: 10.3390/vaccines12050472 (PMC11126076; doi:10.3390/vaccines12050472)
Supplement: Supplementary file 1 [file vaccines-12-00472-s001.zip]

Archive with 1 entries (1 files):
- vaccines-2926983-supplementary.pdf
